# Supplementary material for: Modulation of the Cytotoxic Properties of Pd(II) Complexes Based on Functionalized Carboxamides Featuring Labile Phosphoryl Coordination Sites
Source: Pharmaceutics. 2023 Mar 28;15(4):1088. doi: 10.3390/pharmaceutics15041088 (PMC10146186; doi:10.3390/pharmaceutics15041088)
Supplement: Supplementary file 1 [file pharmaceutics-15-01088-s001.zip]

Archive with 1 entries (1 files):
- pharmaceutics-2280759-supplementary.pdf
